# Supplementary material for: Identification of potential biomarkers for lung adenocarcinoma: a study based on bioinformatics analysis combined with validation experiments
Source: Front Oncol. 2024 Sep 19;14:1425895. doi: 10.3389/fonc.2024.1425895 (PMC11446723; doi:10.3389/fonc.2024.1425895)
Supplement: Supplementary file 1 [file DataSheet1.zip]

Archive with 8 entries (7 files):
- Data Sheet 2/supplementary table/
- Data Sheet 2/Supplementary Fig.1(2).pdf
- Data Sheet 2/Supplementary Fig.2.pdf
- Data Sheet 2/supplementary table/Supplementary Table1.docx
- Data Sheet 2/supplementary table/Supplementary Table2.docx
- Data Sheet 2/supplementary table/Supplementary Table3.docx
- Data Sheet 2/supplementary table/supplementary Table4.docx
- Data Sheet 2/supplementary table/supplementary Table5.docx
